# Supplementary material for: The protective value of the size and movement components of deimatic behavior
Source: Behav Ecol. 2026 Apr 30;37(4):arag047. doi: 10.1093/beheco/arag047 (PMC13190295; doi:10.1093/beheco/arag047)
Supplement: arag047_Supplementary_Data [file arag047_supplementary_data.zip]

Archive with 4 entries (4 files):
- Supplementary material.docx
- Supplementary video 1 prey treatments.mp4
- Supplementary video 2 example of startle.mp4
- Supplementary video 3 example of habituation.mp4
